# Supplementary material for: A Framework for the Economic Analysis of Data Collection Methods for Vital Statistics
Source: PLoS One. 2014 Aug 29;9(8):e106234. doi: 10.1371/journal.pone.0106234 (PMC4149535; doi:10.1371/journal.pone.0106234)
Supplement: File S3 — Supporting Information file containing: Dataset S3, computer-generated data constructed for the simulated examples. (XLSX) [file pone.0106234.s003.xlsx]

## Sheet: Report_Tables
A. exclude CRVS - events as output
	Cost per QADI - unweighted quality index					Cost per QADI - DEA-based quality index					Cost efficiency
	Single matrix	Rank	Panel matrix	Rank		Single matrix	Rank	Panel matrix	Rank		Single matrix	Rank	Panel matrix	Rank
#REF!	#REF!	#REF!	#REF!	#REF!		#REF!	#REF!	#REF!	#REF!		#REF!	#REF!	#REF!	#REF!
#REF!	#REF!	#REF!	#REF!	#REF!		#REF!	#REF!	#REF!	#REF!		#REF!	#REF!	#REF!	#REF!
#REF!	#REF!	#REF!	#REF!	#REF!		#REF!	#REF!	#REF!	#REF!		#REF!	#REF!	#REF!	#REF!
#REF!	#REF!	#REF!	#REF!	#REF!		#REF!	#REF!	#REF!	#REF!		#REF!	#REF!	#REF!	#REF!
#REF!	#REF!	#REF!	#REF!	#REF!		#REF!	#REF!	#REF!	#REF!		#REF!	#REF!	#REF!	#REF!
#REF!	#REF!	#REF!	#REF!	#REF!		#REF!	#REF!	#REF!	#REF!		#REF!	#REF!	#REF!	#REF!
#REF!	#REF!	#REF!	#REF!	#REF!		#REF!	#REF!	#REF!	#REF!		#REF!	#REF!	#REF!	#REF!
#REF!	#REF!	#REF!	#REF!	#REF!		#REF!	#REF!	#REF!	#REF!		#REF!	#REF!	#REF!	#REF!
#REF!	#REF!	#REF!	#REF!	#REF!		#REF!	#REF!	#REF!	#REF!		#REF!	#REF!	#REF!	#REF!
	Unweighted		DEA-based				Total cost	Apportion rule	Cost for vital statistics
	Single matrix	Panel matrix	Single matrix	Panel matrix
#REF!	#REF!	#REF!	#REF!	#REF!		#REF!	#REF!	#REF!	#REF!
#REF!	#REF!	#REF!	#REF!	#REF!		#REF!	#REF!	#REF!	#REF!
#REF!	#REF!	#REF!	#REF!	#REF!		#REF!	#REF!	#REF!	#REF!
#REF!	#REF!	#REF!	#REF!	#REF!		#REF!	#REF!	#REF!	#REF!
#REF!	#REF!	#REF!	#REF!	#REF!		#REF!	#REF!	#REF!	#REF!
#REF!	#REF!	#REF!	#REF!	#REF!		#REF!	#REF!	#REF!	#REF!
#REF!	#REF!	#REF!	#REF!	#REF!		#REF!	#REF!	#REF!	#REF!
#REF!	#REF!	#REF!	#REF!	#REF!		#REF!	#REF!	#REF!	#REF!
#REF!	#REF!	#REF!	#REF!	#REF!		#REF!	#REF!	#REF!	#REF!
B. exclude CRVS - target population as output
	Cost per QADI - unweighted quality index					Cost per QADI - DEA-based quality index					Cost efficiency
	Single matrix	Rank	Panel matrix	Rank		Single matrix	Rank	Panel matrix	Rank		Single matrix	Rank	Panel matrix	Rank
#REF!	#REF!	#REF!	#REF!	#REF!		#REF!	#REF!	#REF!	#REF!		#REF!	#REF!	#REF!	#REF!
#REF!	#REF!	#REF!	#REF!	#REF!		#REF!	#REF!	#REF!	#REF!		#REF!	#REF!	#REF!	#REF!
#REF!	#REF!	#REF!	#REF!	#REF!		#REF!	#REF!	#REF!	#REF!		#REF!	#REF!	#REF!	#REF!
#REF!	#REF!	#REF!	#REF!	#REF!		#REF!	#REF!	#REF!	#REF!		#REF!	#REF!	#REF!	#REF!
#REF!	#REF!	#REF!	#REF!	#REF!		#REF!	#REF!	#REF!	#REF!		#REF!	#REF!	#REF!	#REF!
#REF!	#REF!	#REF!	#REF!	#REF!		#REF!	#REF!	#REF!	#REF!		#REF!	#REF!	#REF!	#REF!
#REF!	#REF!	#REF!	#REF!	#REF!		#REF!	#REF!	#REF!	#REF!		#REF!	#REF!	#REF!	#REF!
#REF!	#REF!	#REF!	#REF!	#REF!		#REF!	#REF!	#REF!	#REF!		#REF!	#REF!	#REF!	#REF!
#REF!	#REF!	#REF!	#REF!	#REF!		#REF!	#REF!	#REF!	#REF!		#REF!	#REF!	#REF!	#REF!
#REF!	#REF!	#REF!	#REF!	#REF!		#REF!	#REF!	#REF!	#REF!		#REF!	#REF!	#REF!	#REF!
	Unweighted		DEA-based				Total cost	Apportion rule	Cost for vital statistics
	Single matrix	Panel matrix	Single matrix	Panel matrix
#REF!	#REF!	#REF!	#REF!	#REF!		#REF!	#REF!	#REF!	#REF!
#REF!	#REF!	#REF!	#REF!	#REF!		#REF!	#REF!	#REF!	#REF!
#REF!	#REF!	#REF!	#REF!	#REF!		#REF!	#REF!	#REF!	#REF!
#REF!	#REF!	#REF!	#REF!	#REF!		#REF!	#REF!	#REF!	#REF!
#REF!	#REF!	#REF!	#REF!	#REF!		#REF!	#REF!	#REF!	#REF!
#REF!	#REF!	#REF!	#REF!	#REF!		#REF!	#REF!	#REF!	#REF!
#REF!	#REF!	#REF!	#REF!	#REF!		#REF!	#REF!	#REF!	#REF!
#REF!	#REF!	#REF!	#REF!	#REF!		#REF!	#REF!	#REF!	#REF!
#REF!	#REF!	#REF!	#REF!	#REF!		#REF!	#REF!	#REF!	#REF!
#REF!	#REF!	#REF!	#REF!	#REF!		#REF!	#REF!	#REF!	#REF!

## Sheet: Dataset S3
Panel score data
			Target	Sample	Apportioned	Scoring matrix - details																Quality score * target pop
Data systems	expert	DCM	population	size	cost	a1	a2	a3	a4	a5	a6	r1	r2	c1	c2	t1	t2	ac1	ac2	ac3	i1	a_ave	r_ave	c_ave	t_ave	ac_ave	i1_ave
01.Census	1	1	33000000	33000000	2125000	10	0	0	0	0	4	6	10	5	6	5	1	5	8	4	4	77000000	264000000	181500000	99000000	187000000	132000000
02.NHS	1	2	33000000	23000	42000	1	0	0	0	0	4	2	3	4	5	5	1	6	7	7	2	27500000	82500000	148500000	99000000	220000000	66000000
03.DHS	1	3	33000000	15000	87000	1	0	0	0	0	5	4	4	6	6	6	4	8	9	6	2	33000000	132000000	198000000	165000000	253000000	66000000
04.CRVS	1	4	20000000	3000000	225000	2	0	0	0	0	0	0	1	6	3	1	9	0	2	0		6.66667e+06	10000000	90000000	100000000	1.33333e+07	200000000
05.HMS	1	5	33000000	17000000	440000	3	4	5	5	5	7	4	1	6	4	5	9	3	5	3	8	159500000	82500000	165000000	231000000	121000000	264000000
06.IDS	1	6	6000000	3000000	675000	3	3	2	2	2	7	1	1	5	6	9	9	5	4	3	6	19000000	6000000	33000000	54000000	24000000	36000000
07.X-DSS	1	7	515000	66000	80000	2	5	6	6	5	6	6	7	5	4	7	8	6	4	4	7	2575000	3347500	2317500	3862500	2.40333e+06	3605000
08.Y-DSS	1	8	182000	83000	88000	5	6	6	6	6	7	6	7	5	4	8	9	5	5	5	7	1092000	1183000	819000	1547000	910000	1274000
09.MM	1	9	2600000	500000	60000	3	4	4	4	5	7	2	8	6	5	6	9	3	5	4	6	11700000	13000000	14300000	19500000	10400000	15600000
10.A-DSS	1	10	23000	23000	4500	10	5	4	4	4	3	4	5	5	6	8	9	6	4	5	5	115000	103500	126500	195500	115000	115000
01.Census	2	1	33000000	33000000	2125000	10	1	0	1	1	4	6	8	4	7	6	2	4	8	6	3	93500000	231000000	181500000	132000000	198000000	99000000
02.NHS	2	2	33000000	23000	42000	2	0	0	1	0	5	2	3	5	5	6	1	6	7	7	1	44000000	82500000	165000000	115500000	220000000	33000000
03.DHS	2	3	33000000	15000	87000	2	1	1	0	1	4	5	4	4	6	6	3	8	9	7	2	49500000	148500000	165000000	148500000	264000000	66000000
04.CRVS	2	4	20000000	3000000	225000	2	1	0	1	1	1	1	2	6	4	2	9	0	2	0		20000000	30000000	100000000	110000000	1.33333e+07	100000000
05.HMS	2	5	33000000	17000000	440000	5	5	5	6	4	8	5	2	7	3	7	9	2	6	4	3	181500000	115500000	165000000	264000000	132000000	99000000
06.IDS	2	6	6000000	3000000	675000	4	2	1	1	2	8	1	2	3	4	8	8	6	5	4	2	18000000	9000000	21000000	48000000	30000000	12000000
07.X-DSS	2	7	515000	66000	80000	2	5	6	3	4	7	6	8	3	3	6	7	7	3	5	2	2317500	3605000	1545000	3347500	2575000	1030000
08.Y-DSS	2	8	182000	83000	88000	4	5	6	5	7	6	7	6	4	3	8	9	5	4	6	3	1001000	1183000	637000	1547000	910000	546000
09.MM	2	9	2600000	500000	60000	3	5	4	5	4	7	3	7	5	4	6	7	3	4	6	4	1.21333e+07	13000000	11700000	16900000	1.12667e+07	10400000
10.A-DSS	2	10	23000	23000	4500	10	4	4	3	5	4	3	6	6	3	9	9	6	5	6	2	115000	103500	103500	207000	130333	46000
01.Census	3	1	33000000	33000000	2125000	10	1	0	1	0	5	7	9	3	5	9	1	6	8	5	5	93500000	264000000	132000000	165000000	209000000	165000000
02.NHS	3	2	33000000	23000	42000	2	0	0	0	0	4	1	4	3	3	4	2	6	6	7	2	33000000	82500000	99000000	99000000	209000000	66000000
03.DHS	3	3	33000000	15000	87000	1	0	0	0	1	5	5	5	5	5	7	4	9	9	7	1	38500000	165000000	165000000	181500000	275000000	33000000
04.CRVS	3	4	20000000	3000000	225000	3	0	1	1	0	2	1	3	5	5	1	7	0	1	0		2.33333e+07	40000000	100000000	80000000	6.66667e+06	100000000
05.HMS	3	5	33000000	17000000	440000	4	6	6	7	4	7	5	1	6	5	4	9	4	5	4	4	187000000	99000000	181500000	214500000	143000000	132000000
06.IDS	3	6	6000000	3000000	675000	5	1	2	2	1	8	0	1	5	7	8	9	5	5	5	3	19000000	3000000	36000000	51000000	30000000	18000000
07.X-DSS	3	7	515000	66000	80000	1	7	7	4	4	6	5	7	5	5	7	7	6	3	5	3	2.48917e+06	3090000	2575000	3605000	2.40333e+06	1545000
08.Y-DSS	3	8	182000	83000	88000	5	6	6	4	5	7	6	6	3	3	7	8	6	4	6	4	1001000	1092000	546000	1365000	970667	728000
09.MM	3	9	2600000	500000	60000	2	3	5	6	6	6	2	8	6	5	7	9	2	5	5	4	1.21333e+07	13000000	14300000	20800000	10400000	10400000
10.A-DSS	3	10	23000	23000	4500	10	5	5	5	5	5	3	7	4	5	7	7	5	5	7	4	134167	115000	103500	161000	130333	92000
01.Census	4	1	33000000	33000000	2125000	10	1	1	1	0	2	5	9	5	4	3	1	5	7	5	4	82500000	231000000	148500000	66000000	187000000	132000000
02.NHS	4	2	33000000	23000	42000	1	0	1	0	1	4	1	2	5	4	5	2	5	6	6	2	38500000	49500000	148500000	115500000	187000000	66000000
03.DHS	4	3	33000000	15000	87000	2	1	0	0	0	5	4	6	5	6	6	5	8	9	7	3	44000000	165000000	181500000	181500000	264000000	99000000
04.CRVS	4	4	20000000	3000000	225000	4	2	0	1	0	0	0	1	7	3	1	9	0	1	0		2.33333e+07	10000000	100000000	100000000	6.66667e+06	100000000
05.HMS	4	5	33000000	17000000	440000	5	4	6	6	6	6	3	1	4	5	5	9	3	5	4	3	181500000	66000000	148500000	231000000	132000000	99000000
06.IDS	4	6	6000000	3000000	675000	4	1	2	1	1	6	0	1	5	5	7	7	4	5	4	2	15000000	3000000	30000000	42000000	26000000	12000000
07.X-DSS	4	7	515000	66000	80000	3	5	5	5	4	5	6	6	4	3	6	8	6	3	4	2	2317500	3090000	1802500	3605000	2.23167e+06	1030000
08.Y-DSS	4	8	182000	83000	88000	3	6	5	5	4	4	5	8	5	5	8	9	6	4	6	4	819000	1183000	910000	1547000	970667	728000
09.MM	4	9	2600000	500000	60000	4	5	5	4	6	5	3	7	5	5	5	7	4	4	6	3	1.25667e+07	13000000	13000000	15600000	1.21333e+07	7800000
10.A-DSS	4	10	23000	23000	4500	10	4	5	3	5	3	4	6	4	2	9	8	5	5	6	3	115000	115000	69000	195500	122667	69000
01.Census	5	1	33000000	33000000	2125000	10	1	0	0	0	3	5	7	4	7	9	2	4	8	4	2	77000000	198000000	181500000	181500000	176000000	66000000
02.NHS	5	2	33000000	23000	42000	2	1	0	1	1	4	2	4	4	5	6	1	7	6	5	1	49500000	99000000	148500000	115500000	198000000	33000000
03.DHS	5	3	33000000	15000	87000	1	1	1	0	0	5	3	6	6	4	8	4	7	8	6	1	44000000	148500000	165000000	198000000	231000000	33000000
04.CRVS	5	4	20000000	3000000	225000	2	1	0	0	1	2	0	2	5	4	1	9	0	1	0		20000000	20000000	90000000	100000000	6.66667e+06	100000000
05.HMS	5	5	33000000	17000000	440000	4	6	6	5	6	5	4	2	4	4	6	9	4	4	2	4	176000000	99000000	132000000	247500000	110000000	132000000
06.IDS	5	6	6000000	3000000	675000	5	1	2	0	2	5	1	1	4	7	9	9	6	5	3	4	15000000	6000000	33000000	54000000	28000000	24000000
07.X-DSS	5	7	515000	66000	80000	2	6	7	4	5	4	4	8	5	4	7	8	5	4	4	3	2.40333e+06	3090000	2317500	3862500	2.23167e+06	1545000
08.Y-DSS	5	8	182000	83000	88000	6	4	4	5	5	5	5	7	5	4	7	8	4	4	4	4	879667	1092000	819000	1365000	728000	728000
09.MM	5	9	2600000	500000	60000	4	3	5	4	5	6	2	6	4	4	6	8	3	5	5	2	11700000	10400000	10400000	18200000	1.12667e+07	5200000
10.A-DSS	5	10	23000	23000	4500	10	3	5	3	4	5	2	4	5	2	8	9	5	4	5	3	115000	69000	80500	195500	107333	69000
01.Census	6	1	33000000	33000000	2125000	10	0	0	1	1	5	6	8	5	5	2	1	5	9	5	2	93500000	231000000	165000000	49500000	209000000	66000000
02.NHS	6	2	33000000	23000	42000	2	0	0	0	0	4	1	3	5	4	7	1	6	6	5	2	33000000	66000000	148500000	132000000	187000000	66000000
03.DHS	6	3	33000000	15000	87000	3	0	0	0	1	4	5	5	5	5	7	2	8	8	6	2	44000000	165000000	165000000	148500000	242000000	66000000
04.CRVS	6	4	20000000	3000000	225000	1	2	1	1	1	1	1	1	4	2	2	8	0	2	0		2.33333e+07	20000000	60000000	100000000	1.33333e+07	100000000
05.HMS	6	5	33000000	17000000	440000	3	3	4	4	6	7	4	1	6	2	6	8	4	5	3	4	148500000	82500000	132000000	231000000	132000000	132000000
06.IDS	6	6	6000000	3000000	675000	5	1	2	1	2	7	0	2	5	4	7	9	5	4	3	2	18000000	6000000	27000000	48000000	24000000	12000000
07.X-DSS	6	7	515000	66000	80000	1	6	7	3	4	6	5	7	4	4	7	7	5	4	3	3	2317500	3090000	2060000	3605000	2060000	1545000
08.Y-DSS	6	8	182000	83000	88000	4	6	5	6	5	6	7	6	4	3	7	9	4	6	4	3	970667	1183000	637000	1456000	849333	546000
09.MM	6	9	2600000	500000	60000	2	3	5	3	4	5	1	8	5	5	6	9	2	5	5	2	9.53333e+06	11700000	13000000	19500000	10400000	5200000
10.A-DSS	6	10	23000	23000	4500	10	4	4	4	4	4	4	6	5	1	9	8	6	5	4	3	115000	115000	69000	195500	115000	69000
